# Supplementary material for: Nationwide Real-World Data of Microsatellite Instability and/or Mismatch Repair Deficiency in Cancer: Prevalence and Testing Patterns
Source: Diagnostics (Basel). 2024 May 22;14(11):1076. doi: 10.3390/diagnostics14111076 (PMC11171982; doi:10.3390/diagnostics14111076)
Supplement: Supplementary file 1 [file diagnostics-14-01076-s001.zip]

Archive with 1 entries (1 files):
- diagnostics-2986900-supplementary.pdf
